# Supplementary material for: Serum soluble Fas ligand is a severity and mortality prognostic marker for COVID-19 patients
Source: Front Immunol. 2022 Aug 31;13:947401. doi: 10.3389/fimmu.2022.947401 (PMC9471328; doi:10.3389/fimmu.2022.947401)
Supplement: Supplementary file 1 [file DataSheet_1.zip]

Archive with 14 entries (11 files):
- Revised Supplementary/
- Revised Supplementary/.DS_Store
- __MACOSX/
- __MACOSX/Revised Supplementary/
- __MACOSX/Revised Supplementary/._.DS_Store
- Revised Supplementary/Supp 1.DOC
- __MACOSX/Revised Supplementary/._Supp 1.DOC
- Revised Supplementary/Supp 2.DOCX
- __MACOSX/Revised Supplementary/._Supp 2.DOCX
- Revised Supplementary/~$Supp 1.DOC
- __MACOSX/Revised Supplementary/._~$Supp 1.DOC
- Revised Supplementary/~$Supp 2.DOCX
- __MACOSX/Revised Supplementary/._~$Supp 2.DOCX
- __MACOSX/._Revised Supplementary
